# Supplementary material for: Evaluation of 2-Thioxoimadazolidin-4-one Derivatives as Potent Anti-Cancer Agents through Apoptosis Induction and Antioxidant Activation: In Vitro and In Vivo Approaches
Source: Molecules. 2021 Dec 23;27(1):83. doi: 10.3390/molecules27010083 (PMC8746798; doi:10.3390/molecules27010083)
Supplement: Supplementary file 1 [file molecules-27-00083-s001.zip]

Archive with 1 entries (1 files):
- molecules-1475997-supplementary.pdf
